# Supplementary material for: Actin Contributes to the Hyperexpression of Baculovirus Polyhedrin (polh) and p10 as a Component of Transcription Initiation Complex (TIC)
Source: Viruses. 2022 Jan 14;14(1):153. doi: 10.3390/v14010153 (PMC8779803; doi:10.3390/v14010153)
Supplement: Supplementary file 1 [file viruses-14-00153-s001.zip]

Archive with 1 entries (1 files):
- viruses-1521103-supplementary.pdf
